# Supplementary material for: Trends and Incidence of Hearing Implant Utilization in Italy: A Population-Based Study
Source: Audiol Res. 2025 Dec 14;15(6):175. doi: 10.3390/audiolres15060175 (PMC12730023; doi:10.3390/audiolres15060175)
Supplement: Supplementary file 1 [file audiolres-15-00175-s001.zip]

Archive with 2 entries (2 files):
- FigureS1.pdf
- SupplementaryMaterials_TableS.xlsx
