# Supplementary material for: Trends and Incidence of Hearing Implant Utilization in Italy: A Population-Based Study
Source: Audiol Res. 2025 Dec 14;15(6):175. doi: 10.3390/audiolres15060175 (PMC12730023; doi:10.3390/audiolres15060175)
Supplement: Supplementary file 1 [file audiolres-15-00175-s001.zip › SupplementaryMaterials_TableS.xlsx]

## Sheet: Counts
Table S1. Counts of implanted device by sex, age class and type of device. Years 2001-2023. Source: Hospital Discharge Records.
			2001	2002	2003	2004	2005	2006	2007	2008	2009	2010	2011	2012	2013	2014	2015	2016	2017	2018	2019	2020	2021	2022	2023		Trend	p-value
Females	Age < 1	Cochlear	0	1	3	4	2	7	9	13	12	13	13	9	15	10	12	16	20	7	17	6	18	17	15		increasing	0.01	*
		NonCochlear	0	0	0	0	0	1	0	0	0	0	0	0	0	1	1	0	0	0	0	1	0	0	0		increasing	0.31
		All	0	1	3	4	2	8	9	13	12	13	13	9	15	11	13	16	20	7	17	7	18	17	15		increasing	0.03	*
	Age 1-2	Cochlear	24	27	34	52	53	49	67	61	78	77	84	72	74	83	69	67	83	80	75	70	51	64	63		increasing	0.11
		NonCochlear	0	0	0	5	5	3	2	2	0	2	2	3	1	1	1	0	1	0	1	0	1	0	0		decreasing	0.27
		All	24	27	34	57	58	52	69	63	78	79	86	75	75	84	70	67	84	80	76	70	52	64	63		increasing	0.11
	Age 3-17	Cochlear	106	88	103	79	86	77	103	99	110	119	135	124	120	132	130	127	129	135	125	102	123	129	112		increasing	0.01	*
		NonCochlear	2	3	5	8	6	5	9	13	13	7	7	12	12	18	6	20	13	7	8	12	8	18	18		increasing	0.11
		All	108	91	108	87	92	82	112	112	123	126	142	136	132	150	136	147	142	142	133	114	131	147	130		increasing	0.01	*
	Age 18-65	Cochlear	116	132	136	114	143	156	190	185	162	178	228	207	241	252	269	290	363	391	389	296	374	398	443		increasing	<0.01	*
		NonCochlear	23	31	24	22	39	42	58	58	82	80	88	73	79	84	92	80	108	92	72	34	69	89	85		increasing	0.11
		All	139	163	160	136	182	198	248	243	244	258	316	280	320	336	361	370	471	483	461	330	443	487	528		increasing	<0.01	*
	Age 66-80	Cochlear	10	19	27	17	29	40	35	35	37	50	46	60	64	71	104	88	114	125	146	99	114	131	166		increasing	<0.01	*
		NonCochlear	6	8	16	8	14	21	18	23	28	33	23	21	24	32	27	20	41	47	42	23	24	28	28		increasing	0.05
		All	16	27	43	25	43	61	53	58	65	83	69	81	88	103	131	108	155	172	188	122	138	159	194		increasing	<0.01	*
	Age > 80	Cochlear	0	0	0	2	1	1	4	0	3	0	2	3	2	4	6	11	18	10	14	8	10	16	14		increasing	<0.01	*
		NonCochlear	0	0	2	1	1	0	0	2	2	0	0	0	0	4	2	1	1	8	2	1	4	5	3		increasing	0.06
		All	0	0	2	3	2	1	4	2	5	0	2	3	2	8	8	12	19	18	16	9	14	21	17		increasing	<0.01	*
	All	Cochlear	256	267	303	268	314	330	408	393	402	437	508	475	516	552	590	599	727	748	766	581	690	755	813		increasing	<0.01	*
		NonCochlear	31	42	47	44	65	72	87	98	125	122	120	109	116	140	129	121	164	154	125	71	106	140	134		increasing	0.03	*
		All	287	309	350	312	379	402	495	491	527	559	628	584	632	692	719	720	891	902	891	652	796	895	947		increasing	<0.01	*
			2001	2002	2003	2004	2005	2006	2007	2008	2009	2010	2011	2012	2013	2014	2015	2016	2017	2018	2019	2020	2021	2022	2023		Trend	p-value
Males	Age < 1	Cochlear	1	2	1	5	3	8	6	15	8	13	19	13	14	24	22	10	15	15	17	16	22	18	16		increasing	0.01	*
		NonCochlear	0	0	1	0	0	1	0	1	1	0	1	0	0	0	0	0	0	0	0	0	0	0	0		decreasing	0.03	*
		All	1	2	2	5	3	9	6	16	9	13	20	13	14	24	22	10	15	15	17	16	22	18	16		increasing	0.01	*
	Age 1-2	Cochlear	25	48	36	66	68	68	68	77	92	89	81	112	91	67	89	86	84	92	92	69	71	62	58		increasing	0.27
		NonCochlear	0	0	1	3	2	3	0	1	3	3	3	0	2	0	0	1	0	0	1	3	1	0	1		decreasing	0.17
		All	25	48	37	69	70	71	68	78	95	92	84	112	93	67	89	87	84	92	93	72	72	62	59		increasing	0.27
	Age 3-17	Cochlear	122	113	114	75	79	95	103	116	132	133	100	102	128	111	121	125	120	146	130	76	131	136	124		increasing	0.11
		NonCochlear	3	6	0	6	8	11	12	12	20	17	14	11	9	20	16	21	17	6	7	10	13	15	21		increasing	0.5
		All	125	119	114	81	87	106	115	128	152	150	114	113	137	131	137	146	137	152	137	86	144	151	145		increasing	0.03	*
	Age 18-65	Cochlear	122	97	123	106	122	122	139	147	155	138	179	185	208	218	238	237	256	307	303	215	312	321	364		increasing	<0.01	*
		NonCochlear	22	20	17	29	37	38	47	69	64	69	72	70	67	86	59	60	69	74	47	40	75	56	54		increasing	0.17
		All	144	117	140	135	159	160	186	216	219	207	251	255	275	304	297	297	325	381	350	255	387	377	418		increasing	<0.01	*
	Age 66-80	Cochlear	11	20	19	12	31	25	33	39	42	53	58	65	72	85	104	104	121	152	132	110	135	171	191		increasing	<0.01	*
		NonCochlear	6	6	3	5	10	11	21	31	36	41	29	21	29	25	34	28	32	25	27	18	20	35	30		increasing	0.11
		All	17	26	22	17	41	36	54	70	78	94	87	86	101	110	138	132	153	177	159	128	155	206	221		increasing	<0.01	*
	Age > 80	Cochlear	0	1	1	0	1	2	2	6	1	4	1	3	4	4	5	6	7	15	13	15	17	10	29		increasing	<0.01	*
		NonCochlear	0	0	0	0	0	0	1	3	0	2	1	1	1	1	5	2	7	1	3	2	5	3	4		increasing	0.01	*
		All	0	1	1	0	1	2	3	9	1	6	2	4	5	5	10	8	14	16	16	17	22	13	33		increasing	<0.01	*
	All	Cochlear	281	281	294	264	304	320	351	400	430	430	438	480	517	509	579	568	603	727	687	501	688	718	782		increasing	<0.01	*
		NonCochlear	31	32	22	43	57	64	81	117	124	132	120	103	108	132	114	112	125	106	85	73	114	109	110		increasing	0.27
		All	312	313	316	307	361	384	432	517	554	562	558	583	625	641	693	680	728	833	772	574	802	827	892		increasing	<0.01	*
			2001	2002	2003	2004	2005	2006	2007	2008	2009	2010	2011	2012	2013	2014	2015	2016	2017	2018	2019	2020	2021	2022	2023		Trend	p-value
All	Age < 1	Cochlear	1	3	4	9	5	15	15	28	20	26	32	22	29	34	34	26	35	22	34	22	40	35	31		increasing	0.03	*
		NonCochlear	0	0	1	0	0	2	0	1	1	0	1	0	0	1	1	0	0	0	0	1	0	0	0		decreasing	0.31
		All	1	3	5	9	5	17	15	29	21	26	33	22	29	35	35	26	35	22	34	23	40	35	31		increasing	0.03	*
	Age 1-2	Cochlear	49	75	70	118	121	117	135	138	170	166	165	184	165	150	158	153	167	172	167	139	122	126	121		increasing	0.11
		NonCochlear	0	0	1	8	7	6	2	3	3	5	5	3	3	1	1	1	1	0	2	3	2	0	1		decreasing	0.14
		All	49	75	71	126	128	123	137	141	173	171	170	187	168	151	159	154	168	172	169	142	124	126	122		increasing	0.11
	Age 3-17	Cochlear	228	201	217	154	165	172	206	215	242	252	235	226	248	243	251	252	249	281	255	178	254	265	236		increasing	0.01	*
		NonCochlear	5	9	5	14	14	16	21	25	33	24	21	23	21	38	22	41	30	13	15	22	21	33	39		increasing	0.27
		All	233	210	222	168	179	188	227	240	275	276	256	249	269	281	273	293	279	294	270	200	275	298	275		increasing	0.01	*
	Age 18-65	Cochlear	238	229	259	220	265	278	329	332	317	316	407	392	449	470	507	527	619	698	692	511	686	719	807		increasing	<0.01	*
		NonCochlear	45	51	41	51	76	80	105	127	146	149	160	143	146	170	151	140	177	166	119	74	144	145	139		increasing	0.27
		All	283	280	300	271	341	358	434	459	463	465	567	535	595	640	658	667	796	864	811	585	830	864	946		increasing	<0.01	*
	Age 66-80	Cochlear	21	39	46	29	60	65	68	74	79	103	104	125	136	156	208	192	235	277	278	209	249	302	357		increasing	<0.01	*
		NonCochlear	12	14	19	13	24	32	39	54	64	74	52	42	53	57	61	48	73	72	69	41	44	63	58		increasing	0.11
		All	33	53	65	42	84	97	107	128	143	177	156	167	189	213	269	240	308	349	347	250	293	365	415		increasing	<0.01	*
	Age > 80	Cochlear	0	1	1	2	2	3	6	6	4	4	3	6	6	8	11	17	25	25	27	23	27	26	43		increasing	<0.01	*
		NonCochlear	0	0	2	1	1	0	1	5	2	2	1	1	1	5	7	3	8	9	5	3	9	8	7		increasing	0.01	*
		All	0	1	3	3	3	3	7	11	6	6	4	7	7	13	18	20	33	34	32	26	36	34	50		increasing	<0.01	*
	All	Cochlear	537	548	597	532	618	650	759	793	832	867	946	955	1033	1061	1169	1167	1330	1475	1453	1082	1378	1473	1595		increasing	<0.01	*
		NonCochlear	62	74	69	87	122	136	168	215	249	254	240	212	224	272	243	233	289	260	210	144	220	249	244		increasing	0.11
		All	599	622	666	619	740	786	927	1008	1081	1121	1186	1167	1257	1333	1412	1400	1619	1735	1663	1226	1598	1722	1839		increasing	<0.01	*

## Sheet: Incidence Rate (IR)
Table S2. Incidence rates (x1,000,000 inhabitants) of implanted device by sex, age class and type of device. Years 2001-2023. Source: Hospital Discharge Records of number of impanted devices and Italian Institute of Statistics for Italian Population.
			2001	2002	2003	2004	2005	2006	2007	2008	2009	2010	2011	2012	2013	2014	2015	2016	2017	2018	2019	2020	2021	2022	2023		IRR	Trend	p-value
Females	Age < 1	Cochlear	0 (0, 9.5)	3.9 (0.4, 18.3)	11.5 (3.2, 30.7)	15.2 (5.1, 36.1)	7.4 (1.5, 23.6)	26.2 (11.7, 51.5)	33.3 (16.5, 60.8)	47.8 (26.8, 79.4)	43.2 (23.6, 73.2)	47.6 (26.7, 79.1)	48.5 (27.1, 80.5)	34.5 (17, 62.9)	57.8 (33.8, 92.9)	40.2 (20.6, 71.2)	49.4 (27, 83.7)	68.2 (40.6, 108.2)	87.4 (55.1, 132.4)	31.7 (14.1, 62.2)	81.2 (49.1, 127.1)	29.7 (12.3, 61.2)	91.6 (56.2, 141.6)	87.1 (52.6, 136.2)	78.6 (45.9, 126.4)		20 (2.6, 151.6)	increasing	0.01	*
		NonCochlear	0 (0, 9.5)	0 (0, 9.7)	0 (0, 9.5)	0 (0, 9.3)	0 (0, 9.1)	3.7 (0.3, 17.5)	0 (0, 9.1)	0 (0, 9.1)	0 (0, 8.9)	0 (0, 9)	0 (0, 9.2)	0 (0, 9.4)	0 (0, 9.5)	4 (0.4, 18.7)	4.1 (0.4, 19.2)	0 (0, 10.5)	0 (0, 10.8)	0 (0, 11.2)	0 (0, 11.8)	4.9 (0.4, 23.1)	0 (0, 12.5)	0 (0, 12.6)	0 (0, 12.9)		1.3 (0.1, 21.1)	increasing	0.31
		All	0 (0, 9.5)	3.9 (0.4, 18.3)	11.5 (3.2, 30.7)	15.2 (5.1, 36.1)	7.4 (1.5, 23.6)	30 (14.1, 56.6)	33.3 (16.5, 60.8)	47.8 (26.8, 79.4)	43.2 (23.6, 73.2)	47.6 (26.7, 79.1)	48.5 (27.1, 80.5)	34.5 (17, 62.9)	57.8 (33.8, 92.9)	44.2 (23.4, 76.4)	53.5 (30, 88.9)	68.2 (40.6, 108.2)	87.4 (55.1, 132.4)	31.7 (14.1, 62.2)	81.2 (49.1, 127.1)	34.6 (15.4, 68)	91.6 (56.2, 141.6)	87.1 (52.6, 136.2)	78.6 (45.9, 126.4)		20 (2.6, 151.6)	increasing	0.01	*
	Age 1-2	Cochlear	46.9 (30.9, 68.7)	52.5 (35.3, 75.2)	65.9 (46.5, 91)	99.9 (75.5, 130)	100.3 (75.9, 130.1)	91 (68.1, 119.2)	124 (96.9, 156.4)	112.8 (87.1, 143.9)	142.9 (113.8, 177.3)	139.7 (111.1, 173.6)	152.9 (122.8, 188.3)	133.4 (105.2, 166.9)	139.4 (110.3, 174)	158.9 (127.5, 196)	135.9 (106.6, 170.9)	136.5 (106.7, 172.2)	173.9 (139.5, 214.5)	172.5 (137.8, 213.5)	166.5 (131.9, 207.5)	161.2 (126.6, 202.3)	120.9 (91, 157.6)	158 (122.8, 200.4)	158.9 (123.2, 201.8)		3.4 (2.1, 5.4)	increasing	0.01	*
		NonCochlear	0 (0, 4.8)	0 (0, 4.8)	0 (0, 4.8)	9.6 (3.6, 21.1)	9.5 (3.6, 20.7)	5.6 (1.5, 14.9)	3.7 (0.7, 11.9)	3.7 (0.7, 11.9)	0 (0, 4.5)	3.6 (0.7, 11.6)	3.6 (0.7, 11.7)	5.6 (1.5, 14.8)	1.9 (0.2, 8.8)	1.9 (0.2, 8.9)	2 (0.2, 9.2)	0 (0, 5)	2.1 (0.2, 9.8)	0 (0, 5.3)	2.2 (0.2, 10.3)	0 (0, 5.7)	2.4 (0.2, 11.1)	0 (0, 6.1)	0 (0, 6.2)		0.2 (0, 2.1)	decreasing	0.27
		All	46.9 (30.9, 68.7)	52.5 (35.3, 75.2)	65.9 (46.5, 91)	109.5 (83.8, 140.8)	109.8 (84.2, 140.8)	96.5 (72.9, 125.5)	127.7 (100.2, 160.6)	116.5 (90.3, 148)	142.9 (113.8, 177.3)	143.3 (114.3, 177.6)	156.5 (126, 192.3)	138.9 (110.1, 173.1)	141.3 (112, 176.1)	160.9 (129.2, 198.1)	137.8 (108.3, 173.1)	136.5 (106.7, 172.2)	176 (141.3, 216.8)	172.5 (137.8, 213.5)	168.7 (133.9, 209.9)	161.2 (126.6, 202.3)	123.3 (93.1, 160.3)	158 (122.8, 200.4)	158.9 (123.2, 201.8)		3.4 (2.1, 5.4)	increasing	0.01	*
	Age 3-17	Cochlear	26.3 (21.6, 31.6)	21.9 (17.7, 26.9)	25.7 (21.1, 31.1)	19.8 (15.7, 24.5)	21.4 (17.3, 26.3)	19.1 (15.2, 23.7)	25.4 (20.9, 30.7)	24.3 (19.9, 29.4)	26.9 (22.2, 32.3)	29 (24.2, 34.6)	32.9 (27.7, 38.8)	30.2 (25.2, 35.8)	29.1 (24.2, 34.7)	32 (26.9, 37.8)	31.6 (26.5, 37.4)	31 (26, 36.8)	31.7 (26.6, 37.6)	33.5 (28.2, 39.5)	31.4 (26.2, 37.2)	25.9 (21.2, 31.3)	31.4 (26.2, 37.3)	33.3 (27.9, 39.4)	29.3 (24.3, 35.2)		1.1 (0.9, 1.5)	increasing	0.01	*
		NonCochlear	0.5 (0.1, 1.6)	0.7 (0.2, 2)	1.2 (0.5, 2.7)	2 (0.9, 3.8)	1.5 (0.6, 3.1)	1.2 (0.5, 2.7)	2.2 (1.1, 4.1)	3.2 (1.8, 5.3)	3.2 (1.8, 5.3)	1.7 (0.8, 3.4)	1.7 (0.8, 3.4)	2.9 (1.6, 4.9)	2.9 (1.6, 4.9)	4.4 (2.7, 6.7)	1.5 (0.6, 3)	4.9 (3.1, 7.4)	3.2 (1.8, 5.3)	1.7 (0.8, 3.4)	2 (0.9, 3.8)	3 (1.7, 5.2)	2 (1, 3.9)	4.6 (2.9, 7.2)	4.7 (2.9, 7.3)		9.5 (2.2, 41)	increasing	0.11
		All	26.7 (22.1, 32.2)	22.7 (18.4, 27.7)	27 (22.3, 32.5)	21.8 (17.5, 26.7)	22.9 (18.6, 28)	20.3 (16.3, 25.1)	27.7 (22.9, 33.2)	27.5 (22.7, 32.9)	30.1 (25.1, 35.8)	30.7 (25.7, 36.5)	34.6 (29.3, 40.7)	33.1 (27.9, 39)	32 (26.9, 37.8)	36.4 (30.9, 42.5)	33.1 (27.9, 39)	35.9 (30.4, 42.1)	34.9 (29.5, 41.1)	35.2 (29.8, 41.4)	33.4 (28.1, 39.4)	28.9 (24, 34.6)	33.4 (28.1, 39.5)	37.9 (32.2, 44.5)	34.1 (28.6, 40.3)		1.3 (1, 1.6)	increasing	0.01	*
	Age 18-65	Cochlear	6.2 (5.1, 7.4)	7.1 (5.9, 8.3)	7.3 (6.1, 8.6)	6.1 (5, 7.3)	7.6 (6.4, 8.9)	8.3 (7.1, 9.7)	10.1 (8.7, 11.6)	9.8 (8.4, 11.2)	8.5 (7.3, 9.9)	9.3 (8, 10.7)	11.8 (10.4, 13.5)	10.7 (9.3, 12.3)	12.5 (11, 14.2)	13.1 (11.6, 14.8)	14.1 (12.5, 15.9)	15.3 (13.6, 17.1)	19.3 (17.4, 21.3)	20.9 (18.9, 23)	20.8 (18.8, 23)	15.9 (14.2, 17.8)	20.4 (18.4, 22.5)	21.8 (19.8, 24)	24.3 (22.1, 26.6)		3.9 (3.2, 4.8)	increasing	<0.01	*
		NonCochlear	1.2 (0.8, 1.8)	1.7 (1.1, 2.3)	1.3 (0.8, 1.9)	1.2 (0.8, 1.7)	2.1 (1.5, 2.8)	2.2 (1.6, 3)	3.1 (2.4, 4)	3.1 (2.3, 3.9)	4.3 (3.4, 5.3)	4.2 (3.3, 5.2)	4.6 (3.7, 5.6)	3.8 (3, 4.7)	4.1 (3.3, 5.1)	4.4 (3.5, 5.4)	4.8 (3.9, 5.9)	4.2 (3.4, 5.2)	5.7 (4.7, 6.9)	4.9 (4, 6)	3.9 (3, 4.8)	1.8 (1.3, 2.5)	3.8 (2.9, 4.7)	4.9 (3.9, 6)	4.7 (3.7, 5.7)		3.8 (2.4, 6)	increasing	0.03	*
		All	7.4 (6.3, 8.7)	8.7 (7.5, 10.1)	8.6 (7.3, 10)	7.2 (6.1, 8.5)	9.7 (8.3, 11.1)	10.5 (9.1, 12.1)	13.2 (11.6, 14.9)	12.8 (11.3, 14.5)	12.8 (11.3, 14.5)	13.5 (11.9, 15.2)	16.4 (14.7, 18.3)	14.5 (12.9, 16.3)	16.6 (14.9, 18.5)	17.5 (15.7, 19.5)	18.9 (17.1, 21)	19.5 (17.6, 21.6)	25 (22.8, 27.3)	25.8 (23.5, 28.1)	24.7 (22.5, 27)	17.8 (15.9, 19.8)	24.1 (22, 26.4)	26.7 (24.4, 29.2)	29 (26.6, 31.5)		3.9 (3.2, 4.7)	increasing	<0.01	*
	Age 66-80	Cochlear	2.2 (1.1, 4)	4.2 (2.6, 6.4)	6 (4, 8.6)	3.7 (2.3, 5.9)	6.3 (4.3, 9)	8.6 (6.3, 11.6)	7.5 (5.3, 10.3)	7.4 (5.3, 10.2)	7.9 (5.6, 10.7)	10.6 (8, 13.9)	9.8 (7.2, 12.9)	12.8 (9.9, 16.4)	13.5 (10.5, 17.1)	14.8 (11.7, 18.6)	21.4 (17.6, 25.8)	18 (14.5, 22)	23.1 (19.2, 27.7)	25.3 (21.1, 30)	29.4 (24.9, 34.5)	19.9 (16.3, 24.2)	22.9 (19, 27.4)	26.3 (22.1, 31.1)	33 (28.3, 38.3)		14.8 (7.8, 28.1)	increasing	<0.01	*
		NonCochlear	1.3 (0.6, 2.8)	1.8 (0.8, 3.3)	3.5 (2.1, 5.6)	1.8 (0.8, 3.3)	3.1 (1.7, 5)	4.5 (2.9, 6.8)	3.8 (2.4, 5.9)	4.9 (3.2, 7.2)	5.9 (4, 8.5)	7 (4.9, 9.7)	4.9 (3.2, 7.2)	4.5 (2.9, 6.7)	5.1 (3.3, 7.4)	6.7 (4.7, 9.3)	5.6 (3.7, 8)	4.1 (2.6, 6.2)	8.3 (6.1, 11.2)	9.5 (7.1, 12.5)	8.5 (6.2, 11.3)	4.6 (3, 6.8)	4.8 (3.2, 7.1)	5.6 (3.8, 8)	5.6 (3.8, 7.9)		4.2 (1.7, 10.1)	increasing	0.11
		All	3.6 (2.1, 5.6)	6 (4, 8.6)	9.5 (7, 12.7)	5.5 (3.7, 8)	9.4 (6.9, 12.5)	13.2 (10.2, 16.8)	11.3 (8.6, 14.7)	12.3 (9.5, 15.8)	13.8 (10.8, 17.5)	17.6 (14.1, 21.7)	14.7 (11.5, 18.4)	17.3 (13.9, 21.4)	18.6 (15, 22.8)	21.5 (17.6, 25.9)	27 (22.6, 31.9)	22.1 (18.2, 26.5)	31.5 (26.8, 36.7)	34.7 (29.8, 40.2)	37.9 (32.8, 43.6)	24.6 (20.5, 29.2)	27.7 (23.4, 32.6)	32 (27.3, 37.2)	38.6 (33.4, 44.3)		10.8 (6.5, 18)	increasing	<0.01	*
	Age > 80	Cochlear	0 (0, 1.8)	0 (0, 1.7)	0 (0, 1.6)	1.3 (0.3, 4.1)	0.6 (0.1, 2.8)	0.6 (0.1, 2.7)	2.2 (0.7, 5.3)	0 (0, 1.3)	1.5 (0.4, 4.1)	0 (0, 1.2)	1 (0.2, 3.1)	1.4 (0.4, 3.8)	0.9 (0.2, 2.9)	1.8 (0.6, 4.3)	2.6 (1.1, 5.4)	4.8 (2.5, 8.3)	7.6 (4.7, 11.8)	4.2 (2.2, 7.5)	5.8 (3.3, 9.5)	3.2 (1.5, 6.1)	4 (2.1, 7.1)	6.3 (3.8, 10)	5.6 (3.2, 9.1)		4.4 (1, 19.2)	increasing	<0.01	*
		NonCochlear	0 (0, 1.8)	0 (0, 1.7)	1.3 (0.3, 4.2)	0.6 (0.1, 3)	0.6 (0.1, 2.8)	0 (0, 1.4)	0 (0, 1.4)	1.1 (0.2, 3.4)	1 (0.2, 3.3)	0 (0, 1.2)	0 (0, 1.2)	0 (0, 1.2)	0 (0, 1.1)	1.8 (0.6, 4.3)	0.9 (0.2, 2.8)	0.4 (0, 2)	0.4 (0, 2)	3.4 (1.6, 6.4)	0.8 (0.2, 2.7)	0.4 (0, 1.9)	1.6 (0.5, 3.8)	2 (0.8, 4.3)	1.2 (0.3, 3.2)		0.9 (0.2, 5.4)	increasing	0.38
		All	0 (0, 1.8)	0 (0, 1.7)	1.3 (0.3, 4.2)	1.9 (0.5, 5.1)	1.2 (0.2, 3.9)	0.6 (0.1, 2.7)	2.2 (0.7, 5.3)	1.1 (0.2, 3.4)	2.6 (1, 5.7)	0 (0, 1.2)	1 (0.2, 3.1)	1.4 (0.4, 3.8)	0.9 (0.2, 2.9)	3.6 (1.7, 6.8)	3.5 (1.7, 6.6)	5.2 (2.8, 8.8)	8.1 (5, 12.3)	7.6 (4.7, 11.7)	6.6 (3.9, 10.5)	3.6 (1.8, 6.7)	5.6 (3.2, 9.2)	8.3 (5.3, 12.5)	6.7 (4.1, 10.6)		5.1 (1.2, 22)	increasing	<0.01	*
	All	Cochlear	8.7 (7.7, 9.8)	9.1 (8, 10.2)	10.3 (9.2, 11.5)	9 (8, 10.2)	10.5 (9.4, 11.7)	11 (9.8, 12.2)	13.5 (12.3, 14.9)	12.9 (11.7, 14.2)	13.1 (11.9, 14.5)	14.2 (12.9, 15.6)	16.4 (15, 17.9)	15.3 (14, 16.7)	16.6 (15.2, 18.1)	17.7 (16.3, 19.3)	19 (17.5, 20.6)	19.3 (17.8, 20.9)	23.5 (21.9, 25.3)	24.3 (22.6, 26.1)	25 (23.2, 26.8)	19 (17.5, 20.6)	22.7 (21.1, 24.5)	25 (23.3, 26.8)	26.9 (25.1, 28.8)		3.1 (2.7, 3.6)	increasing	<0.01	*
		NonCochlear	1.1 (0.7, 1.5)	1.4 (1, 1.9)	1.6 (1.2, 2.1)	1.5 (1.1, 2)	2.2 (1.7, 2.8)	2.4 (1.9, 3)	2.9 (2.3, 3.5)	3.2 (2.6, 3.9)	4.1 (3.4, 4.8)	4 (3.3, 4.7)	3.9 (3.2, 4.6)	3.5 (2.9, 4.2)	3.7 (3.1, 4.5)	4.5 (3.8, 5.3)	4.2 (3.5, 4.9)	3.9 (3.3, 4.7)	5.3 (4.5, 6.2)	5 (4.3, 5.8)	4.1 (3.4, 4.8)	2.3 (1.8, 2.9)	3.5 (2.9, 4.2)	4.6 (3.9, 5.5)	4.4 (3.7, 5.2)		4.2 (2.8, 6.2)	increasing	0.03	*
		All	9.8 (8.7, 10.9)	10.5 (9.4, 11.7)	11.9 (10.7, 13.2)	10.5 (9.4, 11.7)	12.7 (11.4, 14)	13.4 (12.1, 14.7)	16.4 (15, 17.9)	16.1 (14.8, 17.6)	17.2 (15.8, 18.7)	18.2 (16.7, 19.7)	20.3 (18.8, 21.9)	18.8 (17.3, 20.4)	20.3 (18.8, 22)	22.2 (20.6, 24)	23.1 (21.5, 24.9)	23.2 (21.6, 25)	28.8 (27, 30.8)	29.3 (27.4, 31.3)	29 (27.2, 31)	21.3 (19.7, 23)	26.2 (24.4, 28.1)	29.6 (27.7, 31.6)	31.4 (29.4, 33.4)		3.2 (2.8, 3.7)	increasing	<0.01	*
			2001	2002	2003	2004	2005	2006	2007	2008	2009	2010	2011	2012	2013	2014	2015	2016	2017	2018	2019	2020	2021	2022	2023		IRR	Trend	p-value
Males	Age < 1	Cochlear	3.6 (0.3, 17)	7.5 (1.5, 23.9)	3.6 (0.3, 17)	17.9 (6.8, 39.3)	10.5 (2.9, 27.9)	28.1 (13.3, 53.1)	20.9 (8.7, 43.1)	51.9 (30.3, 83.5)	27.3 (12.9, 51.5)	44.9 (25.2, 74.6)	66.7 (41.5, 102)	47 (26.3, 78.2)	51 (29.2, 83.3)	91.2 (60, 133.5)	85.6 (55.2, 127.3)	40.2 (20.7, 71.4)	62.2 (36.3, 100)	64.1 (37.4, 103)	76.7 (46.4, 120)	75.2 (44.7, 119.2)	105.6 (68, 156.9)	87.6 (53.8, 135.5)	78.8 (46.9, 124.9)		21.6 (2.9, 163.1)	increasing	<0.01	*
		NonCochlear	0 (0, 9)	0 (0, 9.2)	3.6 (0.3, 17)	0 (0, 8.8)	0 (0, 8.6)	3.5 (0.3, 16.4)	0 (0, 8.6)	3.5 (0.3, 16.1)	3.4 (0.3, 15.9)	0 (0, 8.5)	3.5 (0.3, 16.4)	0 (0, 8.9)	0 (0, 9)	0 (0, 9.4)	0 (0, 9.6)	0 (0, 9.9)	0 (0, 10.2)	0 (0, 10.5)	0 (0, 11.1)	0 (0, 11.6)	0 (0, 11.8)	0 (0, 12)	0 (0, 12.1)		1 (0.1, 15.4)	decreasing	0.03	*
		All	3.6 (0.3, 17)	7.5 (1.5, 23.9)	7.3 (1.5, 23.3)	17.9 (6.8, 39.3)	10.5 (2.9, 27.9)	31.7 (15.6, 57.8)	20.9 (8.7, 43.1)	55.4 (33, 87.8)	30.7 (15.2, 56.1)	44.9 (25.2, 74.6)	70.2 (44.2, 106.3)	47 (26.3, 78.2)	51 (29.2, 83.3)	91.2 (60, 133.5)	85.6 (55.2, 127.3)	40.2 (20.7, 71.4)	62.2 (36.3, 100)	64.1 (37.4, 103)	76.7 (46.4, 120)	75.2 (44.7, 119.2)	105.6 (68, 156.9)	87.6 (53.8, 135.5)	78.8 (46.9, 124.9)		21.6 (2.9, 163.1)	increasing	<0.01	*
	Age 1-2	Cochlear	46.3 (30.7, 67.3)	88.5 (66, 116.2)	66.2 (47.1, 90.5)	120.3 (93.8, 152)	121.9 (95.4, 153.5)	119.5 (93.6, 150.5)	118.7 (92.9, 149.5)	133.8 (106.4, 166.3)	158.7 (128.7, 193.7)	152.6 (123.3, 186.9)	139.3 (111.4, 172.2)	195.5 (161.8, 234.3)	161.7 (131, 197.5)	121.3 (94.8, 153.1)	165.9 (134, 203.1)	165.7 (133.4, 203.6)	166.4 (133.6, 204.9)	187.9 (152.4, 229.4)	193.3 (156.7, 235.9)	150.1 (117.7, 188.7)	159.5 (125.6, 200)	144.9 (112.1, 184.5)	138.5 (106.2, 177.6)		3 (1.9, 4.8)	increasing	0.03	*
		NonCochlear	0 (0, 4.6)	0 (0, 4.5)	1.8 (0.2, 8.6)	5.5 (1.5, 14.6)	3.6 (0.7, 11.5)	5.3 (1.5, 14.1)	0 (0, 4.3)	1.7 (0.2, 8.1)	5.2 (1.4, 13.8)	5.1 (1.4, 13.7)	5.2 (1.4, 13.8)	0 (0, 4.3)	3.6 (0.7, 11.4)	0 (0, 4.5)	0 (0, 4.6)	1.9 (0.2, 9)	0 (0, 4.9)	0 (0, 5)	2.1 (0.2, 9.8)	6.5 (1.8, 17.4)	2.2 (0.2, 10.5)	0 (0, 5.8)	2.4 (0.2, 11.1)		1.3 (0.1, 20.8)	decreasing	0.17
		All	46.3 (30.7, 67.3)	88.5 (66, 116.2)	68 (48.6, 92.7)	125.7 (98.6, 158.1)	125.4 (98.6, 157.5)	124.8 (98.2, 156.4)	118.7 (92.9, 149.5)	135.6 (107.9, 168.2)	163.9 (133.3, 199.4)	157.8 (127.9, 192.5)	144.5 (116, 177.9)	195.5 (161.8, 234.3)	165.2 (134.1, 201.4)	121.3 (94.8, 153.1)	165.9 (134, 203.1)	167.6 (135.1, 205.7)	166.4 (133.6, 204.9)	187.9 (152.4, 229.4)	195.4 (158.6, 238.2)	156.6 (123.5, 196)	161.8 (127.6, 202.5)	144.9 (112.1, 184.5)	140.8 (108.2, 180.3)		3 (1.9, 4.9)	increasing	0.11
	Age 3-17	Cochlear	28.7 (23.9, 34.1)	26.7 (22.1, 32)	27 (22.4, 32.3)	17.7 (14.1, 22.1)	18.6 (14.8, 23.1)	22.2 (18.1, 27)	24 (19.7, 29)	26.9 (22.3, 32.1)	30.4 (25.6, 35.9)	30.5 (25.7, 36.1)	22.9 (18.7, 27.7)	23.3 (19.1, 28.2)	29.2 (24.5, 34.6)	25.3 (20.9, 30.4)	27.7 (23.1, 32.9)	28.7 (24, 34.1)	27.8 (23.2, 33.1)	34.1 (28.9, 40)	30.7 (25.8, 36.4)	18.2 (14.4, 22.6)	31.5 (26.4, 37.2)	33.1 (27.9, 39)	30.6 (25.6, 36.4)		1.1 (0.8, 1.4)	increasing	0.03	*
		NonCochlear	0.7 (0.2, 1.9)	1.4 (0.6, 2.9)	0 (0, 0.6)	1.4 (0.6, 2.9)	1.9 (0.9, 3.6)	2.6 (1.4, 4.5)	2.8 (1.5, 4.7)	2.8 (1.5, 4.7)	4.6 (2.9, 7)	3.9 (2.4, 6.1)	3.2 (1.8, 5.2)	2.5 (1.3, 4.4)	2.1 (1, 3.7)	4.6 (2.9, 6.9)	3.7 (2.2, 5.8)	4.8 (3.1, 7.2)	3.9 (2.4, 6.2)	1.4 (0.6, 2.9)	1.7 (0.7, 3.2)	2.4 (1.2, 4.2)	3.1 (1.8, 5.2)	3.6 (2.1, 5.9)	5.2 (3.3, 7.8)		7.4 (2.2, 24.7)	increasing	0.5
		All	29.4 (24.6, 34.9)	28.1 (23.4, 33.5)	27 (22.4, 32.3)	19.2 (15.3, 23.7)	20.5 (16.5, 25.2)	24.8 (20.4, 29.9)	26.8 (22.3, 32.1)	29.6 (24.8, 35.1)	35 (29.8, 40.9)	34.4 (29.2, 40.3)	26.1 (21.7, 31.3)	25.8 (21.4, 30.9)	31.3 (26.3, 36.8)	29.9 (25.1, 35.3)	31.3 (26.4, 36.9)	33.5 (28.4, 39.3)	31.7 (26.7, 37.4)	35.5 (30.2, 41.5)	32.4 (27.3, 38.2)	20.6 (16.6, 25.3)	34.6 (29.3, 40.6)	36.7 (31.2, 42.9)	35.8 (30.3, 42)		1.2 (1, 1.5)	increasing	0.03	*
	Age 18-65	Cochlear	6.6 (5.5, 7.8)	5.3 (4.3, 6.4)	6.7 (5.6, 7.9)	5.7 (4.7, 6.9)	6.5 (5.5, 7.8)	6.5 (5.5, 7.8)	7.5 (6.3, 8.8)	7.9 (6.7, 9.2)	8.2 (7, 9.6)	7.3 (6.2, 8.6)	9.5 (8.2, 10.9)	9.8 (8.4, 11.3)	11 (9.6, 12.6)	11.6 (10.1, 13.2)	12.7 (11.2, 14.4)	12.7 (11.2, 14.4)	13.7 (12.1, 15.5)	16.5 (14.7, 18.4)	16.3 (14.5, 18.2)	11.6 (10.1, 13.3)	17 (15.2, 19)	17.6 (15.7, 19.6)	19.9 (18, 22)		3 (2.5, 3.7)	increasing	<0.01	*
		NonCochlear	1.2 (0.8, 1.8)	1.1 (0.7, 1.6)	0.9 (0.6, 1.4)	1.6 (1.1, 2.2)	2 (1.4, 2.7)	2 (1.5, 2.8)	2.5 (1.9, 3.3)	3.7 (2.9, 4.6)	3.4 (2.6, 4.3)	3.7 (2.9, 4.6)	3.8 (3, 4.8)	3.7 (2.9, 4.6)	3.5 (2.8, 4.5)	4.6 (3.7, 5.6)	3.1 (2.4, 4)	3.2 (2.5, 4.1)	3.7 (2.9, 4.7)	4 (3.1, 5)	2.5 (1.9, 3.3)	2.2 (1.6, 2.9)	4.1 (3.2, 5.1)	3.1 (2.3, 3.9)	3 (2.2, 3.8)		2.5 (1.5, 4.1)	increasing	0.11
		All	7.8 (6.6, 9.1)	6.3 (5.3, 7.6)	7.6 (6.4, 8.9)	7.3 (6.1, 8.6)	8.5 (7.3, 9.9)	8.6 (7.3, 10)	10 (8.6, 11.5)	11.5 (10.1, 13.2)	11.6 (10.2, 13.3)	11 (9.6, 12.6)	13.3 (11.7, 15)	13.5 (11.9, 15.2)	14.5 (12.9, 16.3)	16.1 (14.4, 18)	15.8 (14.1, 17.7)	15.9 (14.2, 17.8)	17.4 (15.6, 19.4)	20.5 (18.5, 22.6)	18.8 (16.9, 20.9)	13.8 (12.2, 15.6)	21.1 (19.1, 23.3)	20.6 (18.6, 22.8)	22.9 (20.8, 25.2)		2.9 (2.4, 3.6)	increasing	<0.01	*
	Age 66-80	Cochlear	3.3 (1.7, 5.6)	5.8 (3.7, 8.9)	5.5 (3.4, 8.4)	3.4 (1.9, 5.8)	8.6 (6, 12.1)	6.8 (4.5, 9.9)	8.8 (6.2, 12.3)	10.3 (7.5, 14)	11 (8.1, 14.8)	13.8 (10.5, 17.9)	15.1 (11.5, 19.3)	16.9 (13.1, 21.4)	18.3 (14.4, 22.9)	21.2 (17, 26)	25.4 (20.9, 30.6)	25.1 (20.6, 30.3)	28.9 (24.1, 34.4)	36 (30.6, 42)	31.1 (26.1, 36.7)	25.8 (21.3, 30.9)	31.5 (26.6, 37.2)	39.8 (34.1, 46.1)	43.9 (38, 50.5)		13.5 (7.3, 24.8)	increasing	<0.01	*
		NonCochlear	1.8 (0.7, 3.7)	1.8 (0.7, 3.6)	0.9 (0.2, 2.3)	1.4 (0.5, 3.1)	2.8 (1.4, 4.9)	3 (1.6, 5.2)	5.6 (3.6, 8.4)	8.2 (5.7, 11.5)	9.5 (6.7, 13)	10.7 (7.8, 14.4)	7.5 (5.1, 10.7)	5.4 (3.5, 8.2)	7.4 (5, 10.4)	6.2 (4.1, 9)	8.3 (5.9, 11.5)	6.8 (4.6, 9.6)	7.6 (5.3, 10.6)	5.9 (3.9, 8.6)	6.4 (4.3, 9.1)	4.2 (2.6, 6.5)	4.7 (2.9, 7.1)	8.1 (5.8, 11.2)	6.9 (4.7, 9.7)		3.9 (1.6, 9.3)	increasing	0.27
		All	5 (3, 7.9)	7.6 (5.1, 11)	6.4 (4.1, 9.4)	4.8 (2.9, 7.6)	11.4 (8.3, 15.4)	9.8 (7, 13.5)	14.5 (11, 18.7)	18.5 (14.6, 23.3)	20.5 (16.3, 25.5)	24.5 (19.9, 29.9)	22.6 (18.2, 27.7)	22.3 (18, 27.4)	25.7 (21, 31)	27.4 (22.6, 32.9)	33.7 (28.4, 39.7)	31.8 (26.7, 37.6)	36.5 (31, 42.6)	41.9 (36, 48.4)	37.4 (31.9, 43.6)	30 (25.1, 35.5)	36.2 (30.8, 42.3)	47.9 (41.7, 54.8)	50.8 (44.4, 57.8)		10.1 (6.2, 16.5)	increasing	<0.01	*
	Age > 80	Cochlear	0 (0, 3.9)	1.5 (0.1, 6.8)	1.4 (0.1, 6.5)	0 (0, 3.3)	1.3 (0.1, 5.9)	2.4 (0.5, 7.8)	2.3 (0.5, 7.4)	6.6 (2.7, 13.5)	1 (0.1, 4.9)	4 (1.3, 9.5)	1 (0.1, 4.5)	2.7 (0.8, 7.3)	3.5 (1.2, 8.4)	3.4 (1.1, 8.1)	4.1 (1.6, 9)	4.8 (2, 9.9)	5.4 (2.4, 10.6)	11.3 (6.6, 18.2)	9.5 (5.3, 15.8)	10.5 (6.1, 16.9)	11.6 (7, 18.2)	6.6 (3.4, 11.8)	19.1 (13, 27)		13 (1.8, 95.4)	increasing	<0.01	*
		NonCochlear	0 (0, 3.9)	0 (0, 3.6)	0 (0, 3.4)	0 (0, 3.3)	0 (0, 3.1)	0 (0, 3)	1.2 (0.1, 5.4)	3.3 (0.9, 8.8)	0 (0, 2.6)	2 (0.4, 6.4)	1 (0.1, 4.5)	0.9 (0.1, 4.2)	0.9 (0.1, 4.1)	0.9 (0.1, 4)	4.1 (1.6, 9)	1.6 (0.3, 5.1)	5.4 (2.4, 10.6)	0.8 (0.1, 3.5)	2.2 (0.6, 5.8)	1.4 (0.3, 4.5)	3.4 (1.3, 7.5)	2 (0.6, 5.3)	2.6 (0.9, 6.3)		2.3 (0.3, 20.5)	increasing	0.03	*
		All	0 (0, 3.9)	1.5 (0.1, 6.8)	1.4 (0.1, 6.5)	0 (0, 3.3)	1.3 (0.1, 5.9)	2.4 (0.5, 7.8)	3.5 (1, 9.2)	9.9 (4.9, 18)	1 (0.1, 4.9)	6 (2.5, 12.4)	1.9 (0.4, 6.1)	3.6 (1.2, 8.7)	4.4 (1.7, 9.7)	4.3 (1.6, 9.3)	8.2 (4.2, 14.6)	6.4 (3, 12.1)	10.8 (6.2, 17.6)	12.1 (7.2, 19.2)	11.7 (6.9, 18.5)	11.9 (7.2, 18.6)	15 (9.7, 22.4)	8.6 (4.8, 14.3)	21.7 (15.2, 30.1)		14.8 (2, 108.1)	increasing	<0.01	*
	All	Cochlear	10.2 (9.1, 11.4)	10.2 (9, 11.4)	10.6 (9.5, 11.9)	9.5 (8.4, 10.7)	10.8 (9.6, 12.1)	11.3 (10.1, 12.6)	12.4 (11.1, 13.7)	14 (12.7, 15.4)	14.9 (13.6, 16.4)	14.9 (13.5, 16.3)	15.1 (13.7, 16.6)	16.5 (15.1, 18)	17.7 (16.2, 19.3)	17.4 (15.9, 19)	19.8 (18.2, 21.5)	19.5 (17.9, 21.1)	20.7 (19.1, 22.4)	24.9 (23.2, 26.8)	23.6 (21.9, 25.4)	17.2 (15.8, 18.8)	23.8 (22.1, 25.7)	24.9 (23.1, 26.8)	27.1 (25.3, 29.1)		2.7 (2.3, 3.1)	increasing	<0.01	*
		NonCochlear	1.1 (0.8, 1.6)	1.2 (0.8, 1.6)	0.8 (0.5, 1.2)	1.5 (1.1, 2.1)	2 (1.6, 2.6)	2.3 (1.8, 2.9)	2.9 (2.3, 3.5)	4.1 (3.4, 4.9)	4.3 (3.6, 5.1)	4.6 (3.8, 5.4)	4.1 (3.4, 4.9)	3.5 (2.9, 4.3)	3.7 (3.1, 4.4)	4.5 (3.8, 5.3)	3.9 (3.2, 4.7)	3.8 (3.2, 4.6)	4.3 (3.6, 5.1)	3.6 (3, 4.4)	2.9 (2.3, 3.6)	2.5 (2, 3.1)	3.9 (3.3, 4.7)	3.8 (3.1, 4.5)	3.8 (3.2, 4.6)		3.4 (2.3, 5.1)	increasing	0.27
		All	11.3 (10.1, 12.6)	11.3 (10.1, 12.7)	11.4 (10.2, 12.7)	11 (9.8, 12.3)	12.8 (11.6, 14.2)	13.6 (12.3, 15)	15.2 (13.8, 16.7)	18.1 (16.6, 19.7)	19.2 (17.7, 20.9)	19.4 (17.9, 21.1)	19.2 (17.7, 20.9)	20 (18.5, 21.7)	21.4 (19.8, 23.1)	21.9 (20.3, 23.7)	23.7 (22, 25.5)	23.3 (21.6, 25.1)	24.9 (23.2, 26.8)	28.6 (26.7, 30.6)	26.5 (24.7, 28.4)	19.8 (18.2, 21.4)	27.8 (25.9, 29.8)	28.7 (26.8, 30.7)	31 (29, 33)		2.7 (2.4, 3.1)	increasing	<0.01	*
			2001	2002	2003	2004	2005	2006	2007	2008	2009	2010	2011	2012	2013	2014	2015	2016	2017	2018	2019	2020	2021	2022	2023		IRR	Trend	p-value
All	Age < 1	Cochlear	1.9 (0.2, 8.7)	5.7 (1.6, 15.3)	7.5 (2.5, 17.8)	16.6 (8.2, 30.3)	9 (3.4, 19.6)	27.2 (15.9, 43.8)	26.9 (15.7, 43.3)	49.9 (33.9, 71.1)	35 (22.1, 53.1)	46.2 (30.9, 66.7)	57.8 (40.3, 80.6)	40.9 (26.4, 60.9)	54.3 (37.1, 76.9)	66.4 (46.8, 91.6)	68 (47.9, 93.9)	53.8 (36, 77.6)	74.5 (52.8, 102.3)	48.3 (31.2, 71.9)	78.9 (55.6, 108.9)	53 (34.2, 78.8)	98.8 (71.6, 133.1)	87.4 (61.9, 120.1)	78.7 (54.5, 110.2)		42 (5.7, 307.6)	increasing	<0.01	*
		NonCochlear	0 (0, 4.6)	0 (0, 4.7)	1.9 (0.2, 8.7)	0 (0, 4.5)	0 (0, 4.4)	3.6 (0.7, 11.6)	0 (0, 4.4)	1.8 (0.2, 8.3)	1.8 (0.2, 8.2)	0 (0, 4.4)	1.8 (0.2, 8.4)	0 (0, 4.6)	0 (0, 4.6)	2 (0.2, 9.1)	2 (0.2, 9.3)	0 (0, 5.1)	0 (0, 5.2)	0 (0, 5.4)	0 (0, 5.7)	2.4 (0.2, 11.2)	0 (0, 6.1)	0 (0, 6.2)	0 (0, 6.3)		1.3 (0.1, 20.6)	increasing	0.66
		All	1.9 (0.2, 8.7)	5.7 (1.6, 15.3)	9.3 (3.5, 20.5)	16.6 (8.2, 30.3)	9 (3.4, 19.6)	30.8 (18.7, 48.3)	26.9 (15.7, 43.3)	51.7 (35.4, 73.2)	36.8 (23.5, 55.2)	46.2 (30.9, 66.7)	59.7 (41.8, 82.7)	40.9 (26.4, 60.9)	54.3 (37.1, 76.9)	68.3 (48.4, 93.9)	70 (49.6, 96.2)	53.8 (36, 77.6)	74.5 (52.8, 102.3)	48.3 (31.2, 71.9)	78.9 (55.6, 108.9)	55.4 (36.1, 81.7)	98.8 (71.6, 133.1)	87.4 (61.9, 120.1)	78.7 (54.5, 110.2)		42 (5.7, 307.6)	increasing	<0.01	*
	Age 1-2	Cochlear	46.6 (34.9, 61.1)	70.9 (56.2, 88.4)	66.1 (51.9, 82.9)	110.4 (91.8, 131.7)	111.4 (92.8, 132.6)	105.6 (87.8, 126.1)	121.3 (102.1, 143.1)	123.6 (104.3, 145.6)	151 (129.6, 175)	146.3 (125.3, 169.9)	145.9 (124.9, 169.5)	165.4 (142.8, 190.6)	150.9 (129.2, 175.2)	139.6 (118.6, 163.3)	151.3 (129.1, 176.3)	151.5 (128.9, 177)	170 (145.7, 197.3)	180.4 (155, 209)	180.2 (154.4, 209.2)	155.5 (131.2, 183)	140.7 (117.4, 167.4)	151.3 (126.6, 179.5)	148.4 (123.7, 176.6)		3.2 (2.3, 4.4)	increasing	0.01	*
		NonCochlear	0 (0, 2.3)	0 (0, 2.3)	0.9 (0.1, 4.4)	7.5 (3.5, 14.1)	6.4 (2.9, 12.7)	5.4 (2.3, 11.2)	1.8 (0.4, 5.8)	2.7 (0.7, 7.2)	2.7 (0.7, 7.1)	4.4 (1.7, 9.7)	4.4 (1.7, 9.7)	2.7 (0.7, 7.2)	2.7 (0.8, 7.3)	0.9 (0.1, 4.3)	1 (0.1, 4.5)	1 (0.1, 4.6)	1 (0.1, 4.7)	0 (0, 2.6)	2.2 (0.4, 6.9)	3.4 (0.9, 9)	2.3 (0.5, 7.4)	0 (0, 3)	1.2 (0.1, 5.7)		1.3 (0.1, 20.8)	decreasing	0.5
		All	46.6 (34.9, 61.1)	70.9 (56.2, 88.4)	67 (52.7, 84)	117.9 (98.6, 139.8)	117.8 (98.7, 139.6)	111.1 (92.7, 132)	123.1 (103.7, 145)	126.3 (106.7, 148.5)	153.7 (132, 177.9)	150.8 (129.4, 174.6)	150.3 (129, 174.2)	168.1 (145.3, 193.5)	153.6 (131.7, 178.2)	140.5 (119.5, 164.3)	152.2 (129.9, 177.3)	152.5 (129.8, 178)	171.1 (146.6, 198.4)	180.4 (155, 209)	182.4 (156.4, 211.5)	158.8 (134.3, 186.6)	143 (119.5, 169.9)	151.3 (126.6, 179.5)	149.6 (124.8, 178)		3.2 (2.3, 4.5)	increasing	0.03	*
	Age 3-17	Cochlear	27.5 (24.1, 31.2)	24.4 (21.2, 27.9)	26.4 (23.1, 30.1)	18.7 (15.9, 21.9)	20 (17.1, 23.2)	20.7 (17.8, 24)	24.7 (21.5, 28.3)	25.6 (22.4, 29.2)	28.7 (25.3, 32.5)	29.8 (26.3, 33.7)	27.8 (24.4, 31.5)	26.6 (23.3, 30.3)	29.2 (25.7, 33)	28.6 (25.1, 32.3)	29.6 (26.1, 33.4)	29.8 (26.3, 33.7)	29.7 (26.2, 33.6)	33.8 (30, 38)	31 (27.4, 35)	21.9 (18.9, 25.3)	31.4 (27.7, 35.5)	33.2 (29.4, 37.4)	30 (26.4, 34)		1.1 (0.9, 1.3)	increasing	0.01	*
		NonCochlear	0.6 (0.2, 1.3)	1.1 (0.5, 2)	0.6 (0.2, 1.3)	1.7 (1, 2.8)	1.7 (1, 2.8)	1.9 (1.1, 3.1)	2.5 (1.6, 3.8)	3 (2, 4.3)	3.9 (2.7, 5.4)	2.8 (1.9, 4.2)	2.5 (1.6, 3.7)	2.7 (1.8, 4)	2.5 (1.6, 3.7)	4.5 (3.2, 6.1)	2.6 (1.7, 3.9)	4.9 (3.5, 6.5)	3.6 (2.5, 5)	1.6 (0.9, 2.6)	1.8 (1.1, 2.9)	2.7 (1.7, 4)	2.6 (1.7, 3.9)	4.1 (2.9, 5.7)	5 (3.6, 6.7)		8.2 (3.2, 20.9)	increasing	0.27
		All	28.1 (24.7, 31.9)	25.5 (22.2, 29.1)	27 (23.6, 30.7)	20.4 (17.5, 23.7)	21.7 (18.7, 25)	22.6 (19.6, 26)	27.2 (23.9, 31)	28.6 (25.1, 32.4)	32.6 (28.9, 36.7)	32.6 (29, 36.7)	30.2 (26.7, 34.1)	29.3 (25.9, 33.2)	31.6 (28, 35.6)	33 (29.3, 37)	32.2 (28.5, 36.2)	34.7 (30.9, 38.8)	33.3 (29.6, 37.4)	35.4 (31.5, 39.6)	32.9 (29.1, 37)	24.6 (21.4, 28.2)	34 (30.2, 38.2)	37.3 (33.3, 41.7)	35 (31, 39.3)		1.2 (1, 1.5)	increasing	0.01	*
	Age 18-65	Cochlear	6.4 (5.6, 7.2)	6.2 (5.4, 7)	7 (6.2, 7.9)	5.9 (5.1, 6.7)	7.1 (6.2, 8)	7.4 (6.6, 8.3)	8.8 (7.9, 9.8)	8.8 (7.9, 9.8)	8.4 (7.5, 9.3)	8.3 (7.4, 9.3)	10.7 (9.7, 11.7)	10.3 (9.3, 11.3)	11.8 (10.7, 12.9)	12.4 (11.3, 13.5)	13.4 (12.3, 14.6)	14 (12.8, 15.2)	16.5 (15.3, 17.9)	18.7 (17.3, 20.1)	18.6 (17.2, 20)	13.8 (12.6, 15)	18.7 (17.3, 20.1)	19.7 (18.3, 21.2)	22.1 (20.6, 23.7)		3.5 (3, 4)	increasing	<0.01	*
		NonCochlear	1.2 (0.9, 1.6)	1.4 (1, 1.8)	1.1 (0.8, 1.5)	1.4 (1, 1.8)	2 (1.6, 2.5)	2.1 (1.7, 2.6)	2.8 (2.3, 3.4)	3.4 (2.8, 4)	3.9 (3.3, 4.5)	3.9 (3.3, 4.6)	4.2 (3.6, 4.9)	3.7 (3.2, 4.4)	3.8 (3.2, 4.5)	4.5 (3.8, 5.2)	4 (3.4, 4.7)	3.7 (3.1, 4.4)	4.7 (4.1, 5.5)	4.4 (3.8, 5.2)	3.2 (2.7, 3.8)	2 (1.6, 2.5)	3.9 (3.3, 4.6)	4 (3.4, 4.7)	3.8 (3.2, 4.5)		3.2 (2.3, 4.4)	increasing	0.03	*
		All	7.6 (6.8, 8.5)	7.5 (6.7, 8.5)	8.1 (7.2, 9)	7.2 (6.4, 8.1)	9.1 (8.2, 10.1)	9.6 (8.6, 10.6)	11.6 (10.5, 12.7)	12.2 (11.1, 13.3)	12.2 (11.1, 13.4)	12.2 (11.2, 13.4)	14.9 (13.7, 16.1)	14 (12.9, 15.2)	15.6 (14.4, 16.9)	16.8 (15.6, 18.2)	17.4 (16.1, 18.8)	17.7 (16.4, 19.1)	21.2 (19.8, 22.8)	23.1 (21.6, 24.7)	21.8 (20.3, 23.3)	15.8 (14.5, 17.1)	22.6 (21.1, 24.2)	23.7 (22.1, 25.3)	25.9 (24.3, 27.6)		3.4 (3, 3.9)	increasing	<0.01	*
	Age 66-80	Cochlear	2.7 (1.7, 4)	4.9 (3.6, 6.7)	5.8 (4.3, 7.6)	3.6 (2.5, 5.1)	7.3 (5.7, 9.4)	7.8 (6.1, 9.9)	8.1 (6.3, 10.2)	8.7 (6.9, 10.9)	9.3 (7.4, 11.5)	12.1 (9.9, 14.6)	12.2 (10, 14.7)	14.7 (12.3, 17.4)	15.7 (13.2, 18.5)	17.7 (15.1, 20.7)	23.2 (20.2, 26.5)	21.2 (18.4, 24.4)	25.8 (22.6, 29.2)	30.2 (26.8, 33.9)	30.2 (26.8, 33.9)	22.6 (19.7, 25.9)	26.9 (23.7, 30.4)	32.6 (29, 36.4)	38.1 (34.3, 42.2)		14.3 (9.2, 22.1)	increasing	<0.01	*
		NonCochlear	1.5 (0.8, 2.6)	1.8 (1, 2.9)	2.4 (1.5, 3.6)	1.6 (0.9, 2.7)	2.9 (1.9, 4.3)	3.9 (2.7, 5.4)	4.6 (3.3, 6.3)	6.4 (4.8, 8.2)	7.5 (5.8, 9.5)	8.7 (6.9, 10.8)	6.1 (4.6, 7.9)	4.9 (3.6, 6.6)	6.1 (4.6, 7.9)	6.5 (4.9, 8.3)	6.8 (5.3, 8.7)	5.3 (4, 7)	8 (6.3, 10)	7.8 (6.2, 9.8)	7.5 (5.9, 9.4)	4.4 (3.2, 6)	4.8 (3.5, 6.3)	6.8 (5.3, 8.6)	6.2 (4.7, 7.9)		4.1 (2.2, 7.5)	increasing	0.11
		All	4.2 (2.9, 5.8)	6.7 (5.1, 8.7)	8.1 (6.3, 10.3)	5.2 (3.8, 7)	10.3 (8.3, 12.7)	11.7 (9.5, 14.2)	12.7 (10.5, 15.3)	15.1 (12.7, 17.9)	16.8 (14.2, 19.7)	20.7 (17.8, 24)	18.2 (15.5, 21.3)	19.6 (16.8, 22.7)	21.8 (18.9, 25.1)	24.2 (21.1, 27.6)	30 (26.6, 33.8)	26.5 (23.3, 30.1)	33.8 (30.2, 37.7)	38 (34.2, 42.2)	37.7 (33.9, 41.8)	27.1 (23.9, 30.6)	31.6 (28.2, 35.4)	39.4 (35.5, 43.5)	44.2 (40.1, 48.7)		10.5 (7.4, 15)	increasing	<0.01	*
	Age > 80	Cochlear	0 (0, 1.2)	0.5 (0, 2.2)	0.4 (0, 2.1)	0.9 (0.2, 2.8)	0.8 (0.2, 2.6)	1.2 (0.3, 3.1)	2.2 (0.9, 4.6)	2.2 (0.9, 4.4)	1.4 (0.5, 3.3)	1.3 (0.4, 3.2)	1 (0.3, 2.6)	1.9 (0.8, 3.8)	1.8 (0.8, 3.7)	2.4 (1.1, 4.4)	3.1 (1.7, 5.4)	4.8 (2.9, 7.5)	6.8 (4.5, 9.9)	6.8 (4.5, 9.8)	7.1 (4.8, 10.2)	5.9 (3.8, 8.7)	6.8 (4.6, 9.8)	6.4 (4.3, 9.3)	10.6 (7.8, 14.2)		22.5 (3.1, 163.3)	increasing	<0.01	*
		NonCochlear	0 (0, 1.2)	0 (0, 1.2)	0.9 (0.2, 2.9)	0.4 (0, 2)	0.4 (0, 1.9)	0 (0, 1)	0.4 (0, 1.7)	1.8 (0.7, 3.9)	0.7 (0.1, 2.2)	0.7 (0.1, 2.1)	0.3 (0, 1.5)	0.3 (0, 1.4)	0.3 (0, 1.4)	1.5 (0.6, 3.2)	2 (0.9, 3.9)	0.8 (0.2, 2.3)	2.2 (1, 4.1)	2.4 (1.2, 4.4)	1.3 (0.5, 2.9)	0.8 (0.2, 2.1)	2.3 (1.1, 4.2)	2 (0.9, 3.7)	1.7 (0.8, 3.4)		1.9 (0.4, 9.3)	increasing	0.01	*
		All	0 (0, 1.2)	0.5 (0, 2.2)	1.3 (0.4, 3.6)	1.3 (0.4, 3.5)	1.2 (0.3, 3.3)	1.2 (0.3, 3.1)	2.6 (1.2, 5.1)	3.9 (2.1, 6.8)	2.1 (0.9, 4.3)	2 (0.8, 4.1)	1.3 (0.4, 3.1)	2.2 (1, 4.3)	2.1 (0.9, 4.1)	3.8 (2.1, 6.4)	5.1 (3.2, 8)	5.6 (3.5, 8.5)	9 (6.3, 12.5)	9.2 (6.5, 12.7)	8.5 (5.9, 11.8)	6.7 (4.5, 9.6)	9.1 (6.5, 12.5)	8.4 (5.9, 11.6)	12.4 (9.3, 16.2)		26.2 (3.6, 189.3)	increasing	<0.01	*
	All	Cochlear	9.4 (8.7, 10.3)	9.6 (8.8, 10.4)	10.4 (9.6, 11.3)	9.2 (8.5, 10)	10.6 (9.8, 11.5)	11.2 (10.3, 12)	13 (12.1, 13.9)	13.4 (12.5, 14.4)	14 (13.1, 15)	14.5 (13.6, 15.5)	15.8 (14.8, 16.8)	15.9 (14.9, 16.9)	17.1 (16.1, 18.2)	17.6 (16.5, 18.7)	19.4 (18.3, 20.5)	19.4 (18.3, 20.5)	22.1 (21, 23.4)	24.6 (23.4, 25.9)	24.3 (23.1, 25.6)	18.1 (17.1, 19.2)	23.3 (22.1, 24.5)	25 (23.7, 26.3)	27 (25.7, 28.4)		2.9 (2.6, 3.2)	increasing	<0.01	*
		NonCochlear	1.1 (0.8, 1.4)	1.3 (1, 1.6)	1.2 (0.9, 1.5)	1.5 (1.2, 1.9)	2.1 (1.8, 2.5)	2.3 (2, 2.8)	2.9 (2.5, 3.3)	3.6 (3.2, 4.2)	4.2 (3.7, 4.7)	4.3 (3.8, 4.8)	4 (3.5, 4.5)	3.5 (3.1, 4)	3.7 (3.3, 4.2)	4.5 (4, 5.1)	4 (3.5, 4.6)	3.9 (3.4, 4.4)	4.8 (4.3, 5.4)	4.3 (3.8, 4.9)	3.5 (3.1, 4)	2.4 (2, 2.8)	3.7 (3.2, 4.2)	4.2 (3.7, 4.8)	4.1 (3.6, 4.7)		3.8 (2.9, 5)	increasing	0.11
		All	10.5 (9.7, 11.4)	10.9 (10.1, 11.8)	11.6 (10.8, 12.6)	10.7 (9.9, 11.6)	12.7 (11.9, 13.7)	13.5 (12.6, 14.5)	15.8 (14.8, 16.9)	17.1 (16.1, 18.2)	18.2 (17.1, 19.3)	18.8 (17.7, 19.9)	19.8 (18.7, 20.9)	19.4 (18.3, 20.6)	20.9 (19.7, 22)	22.1 (20.9, 23.3)	23.4 (22.2, 24.7)	23.3 (22.1, 24.5)	27 (25.7, 28.3)	28.9 (27.6, 30.3)	27.8 (26.5, 29.2)	20.6 (19.4, 21.7)	27 (25.7, 28.3)	29.2 (27.8, 30.6)	31.2 (29.8, 32.6)		3 (2.7, 3.3)	increasing	<0.01	*

## Sheet: Age-adjusted IR
Table S3. Age-adjusted incidence rates (x1,000,000 inhabitants) of implanted device by sex and type of device. Years 2001-2023. Source: Hospital Discharge Records of number of impanted devices and Italian Institute of Statistics for Italian Population.
		2001	2002	2003	2004	2005	2006	2007	2008	2009	2010	2011	2012	2013	2014	2015	2016	2017	2018	2019	2020	2021	2022	2023		IRR	Trend	p-value
Females	Cochlear	8.6 (7.6, 9.7)	9 (8, 10.1)	10.1 (9, 11.3)	9 (7.9, 10.1)	10.4 (9.2, 11.6)	10.9 (9.8, 12.2)	13.6 (12.3, 15)	13.1 (11.8, 14.4)	13.2 (11.9, 14.5)	14.3 (13, 15.7)	16.6 (15.2, 18.1)	15.6 (14.2, 17)	17 (15.6, 18.5)	18.2 (16.7, 19.8)	19.5 (17.9, 21.1)	20 (18.4, 21.6)	24.3 (22.6, 26.1)	25.3 (23.5, 27.1)	26 (24.2, 27.9)	19.8 (18.3, 21.5)	23.7 (22, 25.5)	26.4 (24.6, 28.3)	28.3 (26.4, 30.3)		3.3 (2.8, 3.8)	increasing	<0.01	*
	NonCochlear	1 (0.7, 1.4)	1.4 (1, 1.9)	1.6 (1.2, 2.1)	1.5 (1.1, 2)	2.2 (1.7, 2.7)	2.4 (1.9, 3)	2.8 (2.3, 3.5)	3.2 (2.6, 3.9)	4.2 (3.5, 4.9)	4.1 (3.4, 4.9)	3.9 (3.3, 4.7)	3.6 (2.9, 4.3)	3.8 (3.2, 4.6)	4.6 (3.8, 5.4)	4.3 (3.6, 5.1)	3.9 (3.3, 4.7)	5.5 (4.7, 6.3)	5 (4.3, 5.9)	4.1 (3.4, 4.9)	2.3 (1.8, 2.9)	3.5 (2.9, 4.2)	4.7 (3.9, 5.5)	4.5 (3.8, 5.4)		4.4 (3, 6.6)	increasing	0.03	*
	All	9.7 (8.6, 10.8)	10.4 (9.3, 11.6)	11.6 (10.5, 12.9)	10.5 (9.3, 11.7)	12.5 (11.3, 13.8)	13.3 (12.1, 14.7)	16.4 (15, 18)	16.3 (14.9, 17.8)	17.3 (15.9, 18.9)	18.4 (16.9, 20)	20.5 (18.9, 22.2)	19.1 (17.6, 20.8)	20.8 (19.2, 22.5)	22.8 (21.1, 24.6)	23.8 (22, 25.6)	23.9 (22.2, 25.7)	29.8 (27.8, 31.8)	30.3 (28.3, 32.3)	30.1 (28.2, 32.1)	22.2 (20.5, 23.9)	27.2 (25.4, 29.2)	31.1 (29.1, 33.1)	32.8 (30.8, 35)		3.4 (3, 3.9)	increasing	<0.01	*
Males	Cochlear	10 (8.9, 11.3)	10.1 (9, 11.3)	10.7 (9.5, 12)	9.5 (8.4, 10.7)	10.9 (9.7, 12.1)	11.3 (10.1, 12.6)	12.5 (11.2, 13.8)	14 (12.6, 15.4)	15 (13.6, 16.5)	14.9 (13.5, 16.4)	15.2 (13.8, 16.7)	16.7 (15.2, 18.3)	17.9 (16.4, 19.6)	17.6 (16.1, 19.3)	20 (18.4, 21.7)	19.9 (18.3, 21.6)	21.1 (19.5, 22.9)	25.3 (23.4, 27.2)	24.2 (22.4, 26.1)	17.7 (16.2, 19.4)	24.6 (22.8, 26.6)	25.7 (23.9, 27.7)	27.6 (25.7, 29.7)		2.8 (2.4, 3.2)	increasing	<0.01	*
	NonCochlear	1.1 (0.8, 1.6)	1.2 (0.8, 1.6)	0.8 (0.5, 1.2)	1.6 (1.1, 2.1)	2 (1.6, 2.6)	2.3 (1.8, 2.9)	2.8 (2.2, 3.5)	4 (3.3, 4.8)	4.3 (3.6, 5.2)	4.6 (3.8, 5.4)	4.1 (3.4, 5)	3.5 (2.9, 4.3)	3.7 (3.1, 4.5)	4.6 (3.8, 5.4)	3.8 (3.2, 4.6)	3.8 (3.1, 4.6)	4.2 (3.5, 5)	3.6 (3, 4.4)	2.9 (2.3, 3.5)	2.5 (2, 3.2)	4 (3.3, 4.8)	3.7 (3.1, 4.5)	3.7 (3, 4.4)		3.2 (2.2, 4.8)	increasing	0.27
	All	11.2 (10, 12.5)	11.3 (10.1, 12.6)	11.5 (10.3, 12.9)	11.1 (9.9, 12.4)	12.9 (11.6, 14.3)	13.6 (12.3, 15)	15.3 (13.9, 16.8)	18 (16.5, 19.7)	19.4 (17.8, 21.1)	19.5 (17.9, 21.2)	19.4 (17.8, 21.1)	20.2 (18.6, 22)	21.7 (20, 23.5)	22.2 (20.5, 24)	23.8 (22.1, 25.7)	23.7 (21.9, 25.6)	25.4 (23.5, 27.3)	28.9 (26.9, 31)	27.1 (25.2, 29.1)	20.2 (18.6, 22)	28.6 (26.7, 30.7)	29.4 (27.5, 31.5)	31.3 (29.3, 33.5)		2.8 (2.5, 3.2)	increasing	<0.01	*
All	Cochlear	9.3 (8.5, 10.1)	9.5 (8.7, 10.4)	10.4 (9.6, 11.2)	9.2 (8.5, 10.1)	10.6 (9.8, 11.5)	11.1 (10.3, 12)	13.1 (12.2, 14)	13.5 (12.6, 14.5)	14.1 (13.1, 15.1)	14.6 (13.7, 15.6)	15.9 (14.9, 17)	16.1 (15.1, 17.2)	17.5 (16.4, 18.6)	18 (16.9, 19.1)	19.8 (18.6, 20.9)	20 (18.8, 21.2)	22.8 (21.6, 24.1)	25.3 (24, 26.7)	25.1 (23.9, 26.5)	18.9 (17.7, 20)	24.2 (23, 25.5)	26.1 (24.8, 27.5)	28.1 (26.7, 29.5)		3 (2.7, 3.3)	increasing	<0.01	*
	NonCochlear	1.1 (0.8, 1.4)	1.3 (1, 1.6)	1.2 (0.9, 1.5)	1.5 (1.2, 1.9)	2.1 (1.7, 2.5)	2.4 (2, 2.8)	2.8 (2.4, 3.3)	3.6 (3.2, 4.1)	4.3 (3.7, 4.8)	4.3 (3.8, 4.9)	4 (3.5, 4.6)	3.6 (3.1, 4.1)	3.8 (3.3, 4.3)	4.6 (4, 5.2)	4.1 (3.6, 4.6)	3.9 (3.4, 4.4)	4.9 (4.3, 5.5)	4.3 (3.8, 4.9)	3.5 (3, 4)	2.4 (2, 2.8)	3.7 (3.3, 4.3)	4.2 (3.7, 4.8)	4.1 (3.6, 4.7)		3.8 (2.9, 5.1)	increasing	0.11
	All	10.4 (9.6, 11.2)	10.8 (10, 11.7)	11.6 (10.7, 12.5)	10.8 (9.9, 11.6)	12.7 (11.8, 13.7)	13.5 (12.5, 14.4)	15.9 (14.9, 17)	17.1 (16.1, 18.2)	18.3 (17.2, 19.5)	19 (17.9, 20.1)	20 (18.8, 21.2)	19.7 (18.5, 20.9)	21.3 (20.1, 22.5)	22.6 (21.3, 23.8)	23.8 (22.6, 25.1)	23.9 (22.6, 25.2)	27.7 (26.3, 29.1)	29.6 (28.3, 31.1)	28.6 (27.3, 30.1)	21.3 (20.1, 22.5)	27.9 (26.6, 29.3)	30.4 (28.9, 31.8)	32.2 (30.7, 33.7)		3.1 (2.8, 3.4)	increasing	<0.01	*
